# Supplementary material for: HPV16 and HPV18 Genome Structure, Expression, and Post-Transcriptional Regulation
Source: Int J Mol Sci. 2022 Apr 29;23(9):4943. doi: 10.3390/ijms23094943 (PMC9105396; doi:10.3390/ijms23094943)
Supplement: Supplementary file 1 [file ijms-23-04943-s001.zip]

Archive with 1 entries (1 files):
- ijms-1670646-supplementary.xlsx
