# Supplementary material for: HPV16 and HPV18 Genome Structure, Expression, and Post-Transcriptional Regulation
Source: Int J Mol Sci. 2022 Apr 29;23(9):4943. doi: 10.3390/ijms23094943 (PMC9105396; doi:10.3390/ijms23094943)
Supplement: Supplementary file 1 [file ijms-23-04943-s001.zip › ijms-1670646-supplementary.xlsx]

## Sheet: Sheet1
Supplemental Table S1. Summary of RNA cis-elements, interacting RNA-binding proteins (RBP), and branch point sequences (BPS) identified in HPV18 and HPV16 transcripts
Identified RNA cis-elements
cis-element type	cis-element position	cis-element location	cis-element sequence	Binding motif	RBP	Function	Reference
HPV18
ESS	612-639	E7 ORF	UGCAAGACAUUGUAUUGCAUUUAGAGCC	UUAGAGC	hnRNP A1	inhibits 233^416 splicing	Ajiro et al. 2016
ESE	3520-3550	E2 ORF	GCACCGCAAAGACCUACGGCCAGACGUCGGC	ACCGCA, CCAGAC	SRSF3 (SRp20)	promotes 929^3434 splicing, but inhibits 3696^5613 splicing	Ajiro et al. 2016
HPV16
ESS	594-604	E7 ORF	UAUGUUAGAUU	UAG	hnRNP A1/A2	inhibits 233^416 splicing	Zheng et al. 2020
ESE	3446-3454	E4 ORF	ACCGAAGAA		SRSF1 (ASF/SF2 or SRp30a), hnRNP G, Tra2B	promotes 880^3358 splicing, but inhibits 3632^5639 splicing	Li et al. 2013; Yu et al, 2018
ESE	3488-3516	E4 ORF	CCAGACACCGGAAACCCCUGCCACACCAC	CAC	SRp20 (SRSF3), SRp30s including SRSF1, SRSF2 (SC35 or SRp30b), 9G8 (SRSF7), and SRp30c (SRSF9), SRp55 (SRSF6), SRp75 (SRSF4), YB-1, hnRNP L	promotes 880^3358 splicing, but inhibits 3632^5639 splicing	Jia et al. 2009
ESE	3462-3527	E4 ORF	CGACUAUCCAGCGACCAAGAUCAGAGCCAGACACCGGAAACCCCUGCCACACCACUAAGUUGUUGC			promotes 880^3358 splicing, but inhibits 3632^5639 splicing	Rush et al, 2005
ESS	3599-3632	E2 ORF	AAUAGUAACACUACACCCAUAGUACAUUUAAAAG	AUAGUA	hnRNP D, hnRNP A2/B1,hnRNP L	inhibits 3632^5639 splicng and L1 expression	Li et al. 2013; Kajitani et al, 2017
ISE	3653-3850	Intron	UGUUUAAGAUAUAGAUUUAAAAAGCAUUGUACAUUGUAUACUGCAGUGUCGUCUACAUGGCAUUGGACAGGACAUAAUGUAAAACAUAAAAGUGCAAUUGUUACACUUACAUAUGAUAGUGAAUGGCAACGUGACCAAUUUUUGUCUCAAGUUAAAAUACCAAAAACUAUUACAGUGUCUACUGGAUUUAUGUCUAUA		PTB(hn RNPI)	activates 3632^5639 splicng and L1 expression	Somberg et al, 2008
	4155-4212	early UTR	CUAUUUUUUCUUUUUUAUUUUCAUAUAUAAUUUUUUUUUUUGUUUGUUUGUUUGUUUU		hFip1, CstF64, hnRNP C1/C2, PTB	promotes early polyadenylation	Zhao et al, 2005
	4383-4479	L2 ORF	AAGUAUGGGUGUAUUUUUUGGUGGGUUAGGAAUUGGAACAGGGUCGGGUACAGGCGGACGCACUGGGUAUAUUCCAUUGGGAACAAGGCCUCCCACA	GGG	hnRNP H	promotes early polyadenylation	Oberg et al, 2005
ESS	5639-5693	L1 ORF	AUGUCUCUUUGGCUGCCUAGUGAGGCCACUGUCUACUUGCCUCCUGUCCCAGUAU		hnRNP L, hnRNP A1, PTB, U2AF, and SRSF1	inhibits selection of 3632^5639 splicing for L1 expression	Zhao et al, 2007; Kajitani et al, 2017
ESS	5816-5864	L1 ORF	AUAUUAGUUCCUAAAGUAUCAGGAUUACAAUACAGGGUAUUUAGAAUAC	CAGGA,CAGGGT	hnRNP A1	inhibits selection of 3632^5639 for L1 expression	Zhao et al, 2004
NRE	7128-7206	L1 ORF and late UTR	CUGCUAAACGCAAAAAACGUAAGCUGUAAGUAUUGUAUGUAUGUUGAAUUAGUGUUGUUUGUUGUGUAUAUGUUUGUAU		U1 snRNP, U2AF65, HuR, SRSF1, CstF64 and CUGBP1	Inhibits late polyadenylation	Dietrich-Goetz et al, 1997; Koffa et al, 2000; Cumming et al, 2003; McPhillips et al, 2004; Zhao et al, 2007; Goraczniak et al, 2008
Mapped branch point sequences
HPV genotype	genome positon	genome location	BPS	Branch site	Function	Reference
HPV18	379-385/383-389	Intron	AACUAAC	384/388	E6*I splicing	Brant et al. 2019
HPV16	380-386	Intron	AACAAAC	385	E6*I splicing	Ajiro et al. 2012
			Underlined A is the branch site or branch point for U2-mediated lariat formation in the first step of RNA splicing.
